# Supplementary material for: Blue Crab (Callinectes sapidus) Haemolymph as a Potential Reservoir of Mesophilic Shewanella Species
Source: Animals (Basel). 2025 Jun 11;15(12):1731. doi: 10.3390/ani15121731 (PMC12189129; doi:10.3390/ani15121731)
Supplement: Supplementary file 1 [file animals-15-01731-s001.zip › Table S1.xlsx]

## Sheet: Foglio1
	Shewanella species	Aquatic organisms	Common name	Location	Animal diseases	Reference
	S. putrefaciens	Eriocheir sinensis	Chinese mitten crab	China	Hepatopancreas necrosis	Liu et al., 2024 [61]
	S. algae	Callinectes sapidus	Blue crab	Italy	−	Rubini et al., 2024 [62]
	S. algae	C. sapidus	Blue crab	Italy	−	This study
	S. cowelliana	C. sapidus	Blue crab	Italy	−	This study
	S. baltica	C. sapidus	Blue crab	Italy	−	This study
	S. mesophila	C. sapidus	Blue crab	Italy	−	This study
	S. chilikensis	Scylla paramamosain	Green mud crab	China	Whitish muscle syndrome	Hou et al., 2023 [73]
	S. xiamenensis	S. paramamosain	Green mud crab	China	Whitish muscle syndrome	Hou et al., 2023 [73]
	S. putrefaciens	S. paramamosain	Green mud crab	China	Whitish muscle syndrome	Hou et al., 2023 [73]
	S. woodyi	Pseudocaligus fugu	Copepod #	Japan	−	Venmathi Maran et al., 2007 [74]
	S algae	Portunus segnis	Blue swimming crab	Tunisia	−	Migaou et al., 2024 [75]
	S. indica	P. segnis	Blue swimming crab	Tunisia	−	Migaou et al., 2024 [75]
	S. algae	Penaeus monodon	Giant tiger prawn	Nigeria	−	Ariole and Eddo, 2015 [76]
	S. algae	Litopenaeus vannamei	Whiteleg shrimp	Israel	Black Spot Disease	Cao et al., 2018 [77]
	S. algae / Shewanella spp.	Scylla spp.	Mangrove crab	Philippines	Loose shell syndrome	Villarias et al., 2024 [78]
	S. frigidimarina	Homarus americanus	American lobster	United States of America	Epizootic shell disease	Chistoserdov et al., 2005 [79]
	S. fidelia	H. americanus	American lobster	United States of America	Epizootic shell disease	Chistoserdov et al., 2005 [79]
	S. decolorationis	S. serrata	Mangrove crab	India	−	Lailaja et al., 2022 [80]
	S. putrefaciens	Tachypleus gigas	Coastal horseshoe crab	Malaysia	Compromise larval development and growth	Faizul et al., 2015 [81]
	S. putrefaciens	Carcinoscorpius rotundicauda	Mangrove horseshoe crab	Malaysia	Compromise larval development and growth	Faizul et al., 2015 [81]
	S. algae	Meretrix lusoria	Poker chip venus	Taiwan	−	Lee et al., 2019 [82]
	S. frigidimarina	Mytilus edulis	Blue mussel	Netherlands/Germany	−	Ratnawati et al., 2024 [83]
	S. japonica	Leukoma jedoensis	Venerid Clams	Russia	−	Ivanova et al., 2001 [84]
	S. haliotis	Haliotis diversicolor	Many-coloured Abalone	Taiwan	−	Wu et al., 2018 [85]
	S. haliotis	Meretrix lusoria	Poker chip venus	Taiwan	−	Wu et al., 2018 [85]
	S. haliotis	Magallana (Crassostrea) gigas	Pacific cupped oyster	Taiwan	−	Wu et al., 2018 [85]
	S. schlegeliana	Ostrea edulis	European flat oyster	Spain	−	Farto et al., 2006 [86]
	S. algae	Apostichopus japonicus	Japanese sea cucumber	Japan	−	Beleneva et al., 2009 [87]
	S. putrefaciens / Shewanella spp.	−	Oysters	United States of America	−	Richards et al., 2008 [63]
	S. pealeana	Doryteuthis (Amerigo) pealeii	Long-finned squid	−	−	Leonardo et al., 1999 [88]
	S. putrefaciens	Takifugu niphobles	Grass puffer	Japan	−	Matsui et al., 1990 [89]
	S. putrefaciens	Dicentrarchus labrax	European seabass	Turkey	Pathological changes in organs	Korun et al., 2009 [90]
	S. putrefaciens	Lagocephalus lunaris	Lunartail puffer	Thailand	−	Auawithoothij and Noomhorm, 2012 [59]
	S. putrefaciens	Cyprinus carpio	Common carp	Poland	−	Kozinska and Pekala, 2004 [65]
	S. putrefaciens	Oncorhynchus mykiss	Rainbow trout	Poland	−	Kozinska and Pekala, 2004 [65]
	S. putrefaciens	Siganus rivulatus	Marbled spinefoot	Saudi Arabia	−	Saeed et al., 1987 [64]
	S. algae	Sparus aurata	Gilthead seabream	Italy	−	Labella et al., 2013 [66]
	S. algae	D. labrax	European seabass	Italy	−	Labella et al., 2013 [66]
	S. algae	Umbrina cirrosa	Shi drum	Italy	−	Labella et al., 2013 [66]
	# ectoparasitic on the panther puffer (Takifugu pardalis).
